# Supplementary material for: A Promising Thermodynamic Study of Hole Transport Materials to Develop Solar Cells: 1,3-Bis(N-carbazolyl)benzene and 1,4-Bis(diphenylamino)benzene
Source: Molecules. 2022 Jan 7;27(2):381. doi: 10.3390/molecules27020381 (PMC8779908; doi:10.3390/molecules27020381)
Supplement: Supplementary file 1 [file molecules-27-00381-s001.zip]

Archive with 1 entries (1 files):
- molecules-1510708-supplementary.pdf
